# Supplementary material for: Hematodinium sp. infection does not drive collateral disease contraction in a crustacean host
Source: eLife. 2022 Feb 18;11:e70356. doi: 10.7554/eLife.70356 (PMC8856654; doi:10.7554/eLife.70356)
Supplement: Source code 1. [file elife-70356-code1.zip]

Archive with 1 entries (1 files):
- coinfection.R
